# Supplementary material for: Xanthohumol Is a Potent Pan-Inhibitor of Coronaviruses Targeting Main Protease
Source: Int J Mol Sci. 2021 Nov 9;22(22):12134. doi: 10.3390/ijms222212134 (PMC8624673; doi:10.3390/ijms222212134)
Supplement: Supplementary file 1 [file ijms-22-12134-s001.zip]

Archive with 2 entries (2 files):
- ijms-1419558-sm/Suplementary Data. The docking scores of Xanthohumol with Mpro.xlsx
- ijms-1419558-sm/Supporting Information.pdf
